# Supplementary material for: Urbanization Impacts Top Predators and Alters Biotic Interactions in Predator–Prey–Mutualistic Communities of Urban Dry Grasslands
Source: Ecol Evol. 2025 Jan 11;15(1):e70791. doi: 10.1002/ece3.70791 (PMC11724209; doi:10.1002/ece3.70791)
Supplement: Supplementary file 1 — Data S1. [file ECE3-15-e70791-s001.zip › SEM_analyses.r]

# Working directory
setwd()

#Load libraries
library(magrittr)
library(psych)
library(piecewiseSEM)
library(lme4)
library(nlme)
library(Matrix)
library(glmmTMB)
library(MASS)
library(AER)
library(COMPoissonReg)
library(ggcorrplot)
library(dplyr)
library(DHARMa)

set.seed(123)

#Load data
mydata <- read.csv2()

#Exploring data
names(mydata)
str(mydata)
dim(mydata)
head(mydata)
tail(mydata)
summary(mydata)

#Split data in high and low urbanisation based on median
hist(mydata$Seal_500) #cut at 12.70
high <-subset(mydata, Seal_500 >= 12.7) 
low <-subset(mydata, Seal_500 < 12.7)
dim(high)
dim(low)

mydata %<>%
  dplyr::mutate(Urban = case_when(
    Seal_500 >= 12.7 ~ '2.high',
    Seal_500 < 12.7 ~ '1.low'
  ))

mydata$Urban <- as.factor(mydata$Urban)

##### FIGURES ########
#####Lizards
summary_liz <- mydata %>% 
  group_by(Urban) %>% 
  summarize(Av_Liz = mean(Liz_total, na.rm = TRUE),
            SD = sd(Liz_total, na.rm = TRUE))

ggplot(summary_liz, aes(x = Urban, y = Av_Liz)) + 
  geom_point(pch = 21, cex = 3) + 
  theme_classic(base_size = 14) +
  geom_errorbar(aes(ymin = Av_Liz - SD, ymax = Av_Liz + SD), width = 0.05) +
  ylab('Number of individuals') + xlab('Urbanisation level') +
  geom_jitter(data = mydata, aes(x = Urban, y = Liz_total, col = Seal_500), 
             pch = 19, width = 0.15) +
  labs(color = 'Imperviousness')

#####Predatory spiders
summary_PredSpider <- mydata %>% 
  group_by(Urban) %>% 
  summarize(Av_PredSpider = mean(PollPredIns_abu, na.rm = TRUE),
            SD = sd(PollPredIns_abu, na.rm = TRUE))

ggplot(summary_PredSpider, aes(x = Urban, y = Av_PredSpider)) + 
  geom_point(pch = 21, cex = 3) + 
  theme_classic(base_size = 14) +
  geom_errorbar(aes(ymin = Av_PredSpider - SD, ymax = Av_PredSpider + SD), width = 0.05) +
  ylab('Number of individuals') + xlab('Urbanisation level') +
  geom_jitter(data = mydata, aes(x = Urban, y = PollPredIns_abu, col = Seal_500), 
              pch = 19, width = 0.15) +
  labs(color = 'Imperviousness')

#####Pollinators
summary_Poll <- mydata %>% 
  group_by(Urban) %>% 
  summarize(Av_Poll = mean(PollIns_abu, na.rm = TRUE),
            SD = sd(PollIns_abu, na.rm = TRUE))

ggplot(summary_Poll, aes(x = Urban, y = Av_Poll)) + 
  geom_point(pch = 21, cex = 3) + 
  theme_classic(base_size = 14) +
  geom_errorbar(aes(ymin = Av_Poll - SD, ymax = Av_Poll + SD), width = 0.05) +
  ylab('Number of individuals') + xlab('Urbanisation level') +
  geom_jitter(data = mydata, aes(x = Urban, y = PollIns_abu, col = Seal_500), 
              pch = 19, width = 0.15) +
  labs(color = 'Imperviousness')

#####Plants
summary_Plants <- mydata %>% 
  group_by(Urban) %>% 
  summarize(Av_Plants = mean(InsectPollPlant_abu, na.rm = TRUE),
            SD = sd(InsectPollPlant_abu, na.rm = TRUE))

ggplot(summary_Plants, aes(x = Urban, y = Av_Plants)) + 
  geom_point(pch = 21, cex = 3) + 
  theme_classic(base_size = 14) +
  geom_errorbar(aes(ymin = Av_Plants - SD, ymax = Av_Plants + SD), width = 0.05) +
  ylab('Cover (%)') + xlab('Urbanisation level') +
  geom_jitter(data = mydata, aes(x = Urban, y = InsectPollPlant_abu, col = Seal_500), 
              pch = 19, width = 0.15) +
  labs(color = 'Imperviousness')

########################NEGATIVE BINOMIAL############
##Lizards
mod_lizAbu <- glm(Liz_total ~ Urban, data = mydata, family = poisson)
summary(mod_lizAbu)

## testing overdispersion
sim <- simulateResiduals(mod_lizAbu, plot = T)
testDispersion(sim)  ## overdispersed -> negative binomial

## negative binomial
mod_lizAbu_nb <- glm.nb(Liz_total ~ Urban, data = mydata)
summary(mod_lizAbu_nb)  ## no overdispersion

mod_lizNull <- glm.nb(Liz_total ~ 1, data =  mydata)
summary(mod_lizNull)
anova(mod_lizNull, mod_lizAbu_nb, test = 'Chisq') 

#Predatory spiders-abundance (all checked for overdispersion -> neg binomial)
mod_PredAbu <- glm.nb(PollPredIns_abu ~ Urban, data = mydata)
summary(mod_PredAbu)  
mod_PredRi <- glm(PollPredIns_Ri ~ Urban, data = mydata, family = poisson)
summary(mod_PredRi) 

#Pollinators-abundance
mod_PollAbu <- glm.nb(PollIns_abu ~ Urban, data = mydata)
summary(mod_PollAbu)
mod_PollRi <- glm.nb(PollIns_Ri ~ Urban, data = mydata)
summary(mod_PollRi) 

#Flowering plants
mod_PlantAbu <- glm.nb(InsectPollPlant_abu ~ Urban, data = mydata)
summary(mod_PlantAbu)
mod_PlantRi <- glm.nb(InsectPollPlant_Ri ~ Urban, data = mydata)
summary(mod_PlantRi)

#######################################SEMs#########################
# I. models for high urbanization (top down/bottom up)--------------------------------
names(high)
## subset with the used variables
high <- subset(high, select = c(ID_plot, Long, Lat, Liz_total, PollPredIns_abu, PollIns_abu, InsectPollPlant_abu))

high_subs <- high %>%
  dplyr::rename(PredPollinator = PollPredIns_abu,
                Pollinator = PollIns_abu,
                InsectPollinPlants = InsectPollPlant_abu) %>%
  dplyr::filter(., ! is.na(Liz_total))

hist(high_subs$Liz_total)

pairs.panels(subset(high_subs,
                    select = c(Liz_total, PredPollinator, Pollinator,
                               InsectPollinPlants)),
                    ellipses = FALSE, hist.col = 'grey', lm = TRUE)

#Bottom up (high urbanization)
Liz_mod_pp <- glm.nb(Liz_total ~ PredPollinator + Pollinator , data = high_subs)
summary(Liz_mod_pp)
plot(Liz_mod_pp)

PredPolin_mod_pp <- glm.nb(PredPollinator ~ Pollinator, data = high_subs)
summary(PredPolin_mod_pp)
#plot(PredPolin_mod_pp)

Polin_mod_pp <- glm.nb(Pollinator ~ InsectPollinPlants, data = high_subs)
summary(Polin_mod_pp)
#plot(Polin_mod_pp)

high_botUp_mod_pp <- psem(Liz_mod_pp,
                          PredPolin_mod_pp,
                          Polin_mod_pp,
                          data = high_subs)
summary(high_botUp_mod_pp)

#####Top down (high urbanization)
PredPolin_td_mod_pp <- glm.nb(PredPollinator ~ Liz_total, data = high_subs)
summary(PredPolin_td_mod_pp)
#plot(PredPolin_td_mod_pp)

Polin_td_mod_pp <- glm.nb(Pollinator ~ PredPollinator + Liz_total, data = high_subs)
summary(Polin_td_mod_pp)
#plot(Polin_td_mod_pp)

Plants_td_mod_pp <- lm(InsectPollinPlants ~ Pollinator, data = high_subs)
summary(Plants_td_mod_pp)
#plot(Plants_td_mod_pp)

high_topDwn_mod_pp <- psem(PredPolin_td_mod_pp,
                          Polin_td_mod_pp,
                          Plants_td_mod_pp,
                          data = high_subs)
summary(high_topDwn_mod_pp)


## Compare AIC
AIC(high_topDwn_mod_pp, high_botUp_mod_pp)

## II. models for low urbanization ----------------------------------------------------
low <- subset(low, select = c(ID_plot, Long, Lat, Liz_total, PollPredIns_abu, PollIns_abu, InsectPollPlant_abu))

low_subs <- low %>%
  dplyr::rename(PredPollinator = PollPredIns_abu,
                Pollinator = PollIns_abu,
                InsectPollinPlants = InsectPollPlant_abu) %>%
  dplyr::filter(., ! (is.na(Liz_total) | is.na(PredPollinator)
                      | is.na(Pollinator) |
                        is.na(InsectPollinPlants)))
low_subs 

## visual inspection
hist(low_subs$Liz_total)
pairs.panels(subset(low_subs,
                    select = c(Liz_total, PredPollinator, Pollinator,
                               InsectPollinPlants)),
             ellipses = FALSE, hist.col = 'grey', lm = TRUE)


## Bottom-up
Liz_mod_pp <- glm.nb(Liz_total ~ PredPollinator + Pollinator, data = low_subs)
summary(Liz_mod_pp) 
#plot(Liz_mod_pp)

PredPolin_mod_pp <- glm.nb(PredPollinator ~ Pollinator, data = low_subs)
summary(PredPolin_mod_pp)
#plot(PredPolin_mod_pp)

Polin_mod_pp <- glm.nb(Pollinator ~ InsectPollinPlants, data = low_subs)
summary(Polin_mod_pp)
#plot(Polin_mod_pp)

low_botUp_mod_pp <- psem(Liz_mod_pp,
                      PredPolin_mod_pp,
                      Polin_mod_pp,
                      data = low_subs)
summary(low_botUp_mod_pp) 

## Top-down
PredPolin_td_mod_pp <- glm.nb(PredPollinator ~ Liz_total, data = low_subs)
summary(PredPolin_td_mod_pp) 
#plot(PredPolin_td_mod_pp)

Polin_td_mod_pp <- glm.nb(Pollinator ~ PredPollinator + Liz_total, data = low_subs)
summary(Polin_td_mod_pp)
#plot(Polin_td_mod_pp)

Plants_td_mod_pp <- lm(InsectPollinPlants ~ Pollinator, data = low_subs)
summary(Plants_td_mod_pp)
#plot(Plants_td_mod_pp)

low_topDwn_mod_pp <- psem(PredPolin_td_mod_pp,
                          Polin_td_mod_pp,
                          Plants_td_mod_pp,
                         data = low_subs)
summary(low_topDwn_mod_pp) 

## Comparing AICc of both models
AIC(low_topDwn_mod_pp, low_botUp_mod_pp)
