# Supplementary material for: Urbanization Impacts Top Predators and Alters Biotic Interactions in Predator–Prey–Mutualistic Communities of Urban Dry Grasslands
Source: Ecol Evol. 2025 Jan 11;15(1):e70791. doi: 10.1002/ece3.70791 (PMC11724209; doi:10.1002/ece3.70791)
Supplement: Supplementary file 1 — Data S1. [file ECE3-15-e70791-s001.zip › SEM-data.csv]

ID_plot	Long	Lat	InsectPollPlant_Ri	InsectPollPlant_abu	PollPredIns_Ri	PollPredIns_abu	PollIns_Ri	PollIns_abu	Liz_total	Seal_500
Brb_Nh_04	13,6899	52,33428	12	30,3	NA	NA	NA	NA	1	0,033038203
Brb_Nl_02	13,66073	52,31619	26	40,8	4	29	0	0	0	8,165297336
Brb_Nm_03	13,30965	52,64434	10	31,2	3	23	27	109	2	10,74488865
Brb_Oh_01	13,00041	52,52896	30	31,8	10	64	18	62	5	5,123067934
Brb_Ol_03	13,38178	52,33962	29	63,1	7	77	18	102	0	2,69787647
Brb_Ol_04	13,38759	52,33882	23	56,6	6	107	14	52	0	8,495434027
Brb_Om_03	13,17791	52,36926	24	18,2	12	59	10	32	12	2,726828848
Nh_02	13,64608	52,45572	26	17,5	6	16	13	19	5	13,06210162
Nh_04	13,30888	52,40597	27	32,8	7	39	9	30	5	15,03303403
Nh_05	13,40603	52,47541	25	56,1	4	45	16	50	0	15,62042232
Nh_10	13,51432	52,44011	25	49	7	78	9	12	0	38,45486093
Nh_11	13,44811	52,61662	16	13	9	100	12	57	5	9,985880579
Nh_201	13,54843	52,48448	14	18,7	6	19	11	14	5	22,64304139
Nh_51	13,24265	52,4882	19	22,9	4	19	5	5	13	4,375614422
Nl_03	13,12965	52,47737	29	42,1	6	31	11	84	0	15,55840432
Nl_05	13,47589	52,45935	27	38,8	2	11	16	46	0	43,2063175
Nl_09	13,37276	52,48854	19	14,9	3	10	0	0	0	56,65716858
Nl_14	13,38538	52,53438	24	42,2	5	17	15	50	0	62,77824415
Nl_16	13,48428	52,63044	22	23,8	9	73	19	53	0	10,042086
Nl_18	13,28318	52,56943	25	31,6	NA	NA	NA	NA	2	12,34553491
Nl_200	13,37698	52,53825	24	43,2	5	38	23	62	0	61,55944794
Nl_205	13,25248	52,50828	20	66,2	3	9	19	46	0	38,18809517
Nl_206	13,3465	52,56343	21	76,9	5	56	12	41	0	39,02503405
Nl_208	13,55584	52,43955	26	27,4	2	9	10	15	0	51,75384685
Nl_211	13,45144	52,43653	22	66,7	3	8	14	20	0	44,01499079
Nl_214	13,49902	52,43429	26	44,9	4	58	7	30	0	54,18341128
Nl_220	13,35497	52,47755	8	32,4	9	55	5	9	NA	67,58884996
Nl_55	13,35797	52,45722	39	58,1	3	30	14	47	4	32,38531242
Nl_56	13,37576	52,51426	19	42,9	2	8	16	44	0	54,40205243
Nm_02	13,6585	52,45443	27	26,3	5	7	16	32	3	3,452876791
Nm_03	13,39376	52,6339	6	4,3	4	5	0	0	1	1,417095738
Nm_05	13,56144	52,42789	23	28	12	79	8	20	2	42,11579112
Nm_07	13,37353	52,51451	17	41,5	3	26	17	49	0	41,16516296
Nm_09	13,35908	52,46165	20	54,8	6	17	10	11	0	32,73133882
Nm_14	13,52209	52,4688	16	26,6	2	6	0	0	4	30,44468626
Nm_201	13,28078	52,50321	19	54,5	5	17	6	7	0	65,20484527
Nm_202	13,22902	52,50694	26	38,2	2	28	23	74	0	32,64042579
Nm_50	13,22444	52,50058	34	60,7	6	41	0	0	3	3,473909307
Oh_01	13,58918	52,47647	17	30,6	7	43	16	32	1	10,96370594
Oh_02	13,57169	52,50037	23	34,2	6	29	18	53	0	40,50267815
Oh_03	13,20594	52,44694	25	37,5	8	93	6	52	5	6,112956613
Oh_04	13,20171	52,58678	7	25	10	102	16	54	2	1,233163376
Oh_07	13,61755	52,42034	15	35,3	6	29	22	52	3	1,500315081
Oh_10	13,64302	52,45719	28	21,4	10	36	12	17	0	14,96974977
Oh_12	13,09988	52,41562	16	32,8	6	64	17	56	0	6,692000501
Ol_03	13,63198	52,46215	35	38,5	8	42	19	41	4	7,392669123
Ol_06	13,4916	52,58245	18	35,5	5	22	14	53	6	11,89397981
Ol_11	13,61681	52,43841	22	18	5	14	18	29	4	1,495169104
Ol_16	13,15649	52,57805	15	39,7	10	59	15	58	0	0,100126067
Ol_50	13,19511	52,47137	26	94,9	8	32	20	75	2	2,14418511
Ol_55	13,18328	52,41555	36	38,7	9	99	13	42	8	7,534940189
Om_02	13,58431	52,47911	31	79,2	9	43	19	45	1	17,25246392
Om_05	13,24726	52,58265	23	42	5	75	17	74	0	1,190420833
Om_06	13,2075	52,58202	15	16,7	8	65	18	82	8	3,042456629
Om_08	13,15125	52,45452	23	30,9	4	48	10	54	6	18,68803831
Om_15	13,14572	52,58331	16	33,6	7	65	16	50	7	0,228398343
